# Supplementary material for: Herbal Extract-Induced DNA Damage, Apoptosis, and Antioxidant Effects of C. elegans: A Comparative Study of Mentha longifolia, Scrophularia orientalis, and Echium biebersteinii
Source: Pharmaceuticals (Basel). 2025 Jul 11;18(7):1030. doi: 10.3390/ph18071030 (PMC12299367; doi:10.3390/ph18071030)
Supplement: Supplementary file 1 [file pharmaceuticals-18-01030-s001.zip]

Archive with 1 entries (1 files):
- pharmaceuticals-3676912-supplementary.pdf
